# Supplementary material for: The Late Embryogenesis Abundant Protein Family in Cassava (Manihot esculenta Crantz): Genome-Wide Characterization and Expression during Abiotic Stress
Source: Molecules. 2018 May 17;23(5):1196. doi: 10.3390/molecules23051196 (PMC6099554; doi:10.3390/molecules23051196)
Supplement: Supplementary file 1 [file molecules-23-01196-s001.zip › Supplementary Tables/Table S1.xlsx]

## Sheet: Sheet1
Table S1. Characteristics of LEAs in cassava
Gene name	Gene ID	Amino acids	MW(kDa)	PI
MeLEA1	cassava4.1_015875m.g	218	13.6	10.64
MeLEA2	cassava4.1_018057m.g	159	17.14	7
MeLEA3	cassava4.1_018356m.g	150	16.48	4.74
MeLEA4	cassava4.1_018419m.g	149	16.52	5.27
MeLEA5	cassava4.1_020059m.g	97	10.47	9.18
MeLEA6	cassava4.1_020159m.g	93	9.88	9.69
MeLEA7	cassava4.1_020224m.g	91	9.77	9.93
MeLEA8	cassava4.1_022993m.g	112	12.09	5.77
MeLEA9	cassava4.1_023691m.g	287	31.9	4.85
MeLEA10	cassava4.1_024045m.g	97	10.69	7.93
MeLEA11	cassava4.1_024905m.g	121	13.28	9.85
MeLEA12	cassava4.1_025184m.g	116	12.89	10.24
MeLEA13	cassava4.1_025519m.g	254	26.18	4.54
MeLEA14	cassava4.1_025591m.g	156	16.2	8.02
MeLEA15	cassava4.1_025676m.g	316	34.93	4.75
MeLEA16	cassava4.1_026982m.g	84	9.98	9.93
MeLEA17	cassava4.1_027179m.g	276	28.02	4.64
MeLEA18	cassava4.1_029213m.g	183	19.93	6.1
MeLEA19	cassava4.1_029269m.g	238	24.58	5.18
MeLEA20	cassava4.1_029634m.g	94	10.12	5.49
MeLEA21	cassava4.1_031058m.g	94	9.88	9.66
MeLEA22	cassava4.1_031177m.g	254	26.43	4.76
MeLEA23	cassava4.1_031314m.g	123	12.95	9.1
MeLEA24	cassava4.1_031926m.g	219	22.83	5.15
MeLEA25	cassava4.1_033303m.g	256	26.61	4.75
MeLEA26	cassava4.1_019959m.g	100	10.53	7.97
