# Supplementary material for: The Late Embryogenesis Abundant Protein Family in Cassava (Manihot esculenta Crantz): Genome-Wide Characterization and Expression during Abiotic Stress
Source: Molecules. 2018 May 17;23(5):1196. doi: 10.3390/molecules23051196 (PMC6099554; doi:10.3390/molecules23051196)
Supplement: Supplementary file 1 [file molecules-23-01196-s001.zip › Supplementary Tables/Table S2.xlsx]

## Sheet: Sheet1
Table S2. The Ka/Ks ratios of duplicated LEA genes in cassava
Paralogous Gene pairs	Ka	Ks	Ka/Ks	Selective Pressure
MeLEA13/MeLEA22	0.1457	0.4948	0.294462	Purifying selection
MeLEA11/MeLEA12	0.1031	0.3682	0.280011	Purifying selection
MeLEA7/MeLEA6	0.1091	0.3647	0.29915	Purifying selection
MeLEA21/MeLEA6	0.1524	0.451	0.337916	Purifying selection
MeLEA7/MeLEA21	0.0762	0.179	0.425698	Purifying selection
MeLEA3/MeLEA4	0.1565	0.5823	0.268762	Purifying selection
MeLEA19/MeLEA24	0.1345	0.5786	0.232458	Purifying selection
