# Supplementary material for: The Late Embryogenesis Abundant Protein Family in Cassava (Manihot esculenta Crantz): Genome-Wide Characterization and Expression during Abiotic Stress
Source: Molecules. 2018 May 17;23(5):1196. doi: 10.3390/molecules23051196 (PMC6099554; doi:10.3390/molecules23051196)
Supplement: Supplementary file 1 [file molecules-23-01196-s001.zip › Supplementary Tables/Table S3.xlsx]

## Sheet: Sheet1
Table S3. The expression profiles of the cassava LEA genes in different tissues
Gene	Arg7_stem	Arg7_leaf	Arg7_storage root	W14_stem	W14_leaf	W14_storage_root
MeLEA1	1030.77	312.7	688.748	420.678	44.2417	987.6
MeLEA2	6.21692	1.79561	0.348003	0	0.324412	0.189137
MeLEA3	19.3814	2.35992	35.1866	73.4685	0.594128	39.7963
MeLEA4	13.8619	2.29303	1.16172	1.02393	0.053363	10.8127
MeLEA6	55.3188	39.6346	257.349	85.2476	589.442	616.519
MeLEA7	22.1638	122.875	124.614	33.8245	119.168	355.157
MeLEA8	18.8191	6.91345	43.7655	7.19622	9.35248	18.7486
MeLEA9	25.3187	8.64835	1.23613	3.57952	1.82879	24.8907
MeLEA10	5.2006	4.03724	2.62827	0	0	0
MeLEA12	0	0	0.314123	1.53941	7.46303	3.06435
MeLEA14	0.467584	0.280465	0	0.351055	0.194531	2.40537
MeLEA15	241.448	209.86	943.991	196.45	147.837	532.706
MeLEA16	8.29007	2.73332	0	3.31314	19.1029	6.54545
MeLEA17	0.256239	0.233339	0	0	0	0.645228
MeLEA18	10.1117	15.4949	11.9634	10.2625	30.3045	16.7021
MeLEA20	12.7617	5.10726	42.6951	1.78156	0.487532	0
MeLEA21	43.044	610.809	178.795	53.7258	347.22	406.468
MeLEA22	0	0	1.95905	0	0	0
MeLEA26	314.566	9.91847	3.62092	3.35208	0.426174	3.26677
