# Supplementary material for: The Late Embryogenesis Abundant Protein Family in Cassava (Manihot esculenta Crantz): Genome-Wide Characterization and Expression during Abiotic Stress
Source: Molecules. 2018 May 17;23(5):1196. doi: 10.3390/molecules23051196 (PMC6099554; doi:10.3390/molecules23051196)
Supplement: Supplementary file 1 [file molecules-23-01196-s001.zip › Supplementary Tables/Table S4.xlsx]

## Sheet: Sheet1
Table S4. The expression profiles (log2-based fold changes) of the cassava LEA genes after drought treatment
Gene	Arg7_Leaf	Arg7_Root	SC124_Leaf	SC124_Root	W14_Leaf	W14_Root
MeLEA1	1.04654	-0.272474	0.299395	0.553314	-0.581878	-0.490028
MeLEA2	5.42815	0	4.9297	5.45787	-3.45481	0
MeLEA3	2.61065	-5.63717	0.0256204	-0.890331	0.0222133	-0.133103
MeLEA4	-0.15804	-3.2003	-1.29334	-1.16937	3.24061	1.05362
MeLEA5	3.5091	4.32421	3.05167	2.2271	-4.5018	1.28059
MeLEA6	2.08958	-2.04032	1.38948	0.0321136	-5.5636	0.601533
MeLEA7	-3.40897	-2.49317	-3.28936	-1.39823	1.95754	-0.545284
MeLEA8	0	0	0	3.43496	-0.702315	0.36562
MeLEA9	-0.311244	0	0	-0.714984	0.263595	0
MeLEA10	0.898237	0.821642	0	0	0	0
MeLEA13	6.18903	0	1.75159	0	0	0
MeLEA14	0	0	0	0	0	-0.0781384
MeLEA15	0.728807	1.26392	0.0449815	0.976542	-0.0537771	0.0490627
MeLEA16	0	0	1.90143	-1.47101	0	0
MeLEA17	0	0	0	0	0	-0.0941131
MeLEA18	0	0	0	0.0618262	0	0
MeLEA20	1.91439	-0.501673	0.0554134	0.408775	0	0
MeLEA21	-5.15789	-0.977132	-1.67851	-3.45928	0	-3.24879
MeLEA22	0	0	0	0	-0.336545	0
MeLEA24	-0.0518752	0	0.735449	0	0	0
MeLEA26	8.04042	8.10497	7.35673	4.29593	-4.25439	2.83694
