# Supplementary material for: The Late Embryogenesis Abundant Protein Family in Cassava (Manihot esculenta Crantz): Genome-Wide Characterization and Expression during Abiotic Stress
Source: Molecules. 2018 May 17;23(5):1196. doi: 10.3390/molecules23051196 (PMC6099554; doi:10.3390/molecules23051196)
Supplement: Supplementary file 1 [file molecules-23-01196-s001.zip › Supplementary Tables/Table S5.xlsx]

## Sheet: Sheet1
Table S5. Primers used in qRT-PCR analysis
Gene Name	Forward Primer	Reverse Primer
MeLEA2	GCTCCTCTGAAGATGATGG	TATTCCTCCGCTTTGATGG
MeLEA4	GCGGCTACTGTCAACGATGTG	ATGGGTAAAGAATGGCTGTATGGG
MeLEA5	GGTCTTTCCCTTTCTGTC	CCCTTTCTTCCACTTTCC
MeLEA6	TGTGTCCAGCGTGCCAAG	TAGTTCCACCGCATCAATCTCC
MeLEA7	TCATCACCAAAACAATCAAC	CATCAATCTCCTTCGCTAC
MeLEA13	GTGAGGCGGTTAGAGAAG	GCAGCAGTATAAGCAGTTG
MeLEA15	GGCTATCTGATGTGAGTATTGG	TGTGTCCTTTCATAGTGTAACC
MeLEA16	CAGCCAGCGGTATCAGTG	AGTCTCAGGAATCCAGTTGC
MeLEA20	AGCAGCAATCAAGAGAAGAAC	GCTCAGTCCACCCTTTCG
MeLEA26	AGGAAGAGAGGAAGGCAGAG	CCGTCGTGTAGGTTGTATGG
